# Supplementary material for: Factors affecting foveal avascular zone in healthy eyes: An examination using swept-source optical coherence tomography angiography
Source: PLoS One. 2017 Nov 27;12(11):e0188572. doi: 10.1371/journal.pone.0188572 (PMC5703551; doi:10.1371/journal.pone.0188572)
Supplement: S1 Table — (XLSX) [file pone.0188572.s001.xlsx]

## Sheet: Sheet1
Patient Number	Age	Gender [Female: 0, Male: 1]	Foveal avascular zone [mm2]	Central retinal thickness [μm]	Retinal vascular density [%]	Refractive error [D]	Axial length [mm]
1	10	0	0.54	200	34.8796	5	20.42
2	10	1	0.34	233	36.1875	0.5	23.89
3	10	1	0.29	228	36.3498	-1.25	24.68
4	10	1	0.22	241	35.4894	1.75	22.29
5	10	1	0.48	218	35.8573	0.25	23.59
6	11	1	0.2	264	37.4471	0	23.48
7	11	1	0.31	238	35.9569	0.5	23.42
8	11	0	0.26	212	36.158	0	23.43
9	12	1	0.38	234	37.5769	-6	26.31
10	12	0	0.63	212	35.0627	0.375	23.34
11	13	0	0.36	224	36.1416	-3.75	24.7
12	13	0	0.44	227	35.4192	-5.25	24.96
13	13	0	0.32	227	34.6467	0.375	23.81
14	14	1	0.34	246	36.0875	-0.125	23.46
15	14	0	0.34	205	37.0016	1.5	21.97
16	14	0	0.28	220	35.538	-2	25.1
17	15	1	0.36	223	35.5776	1.5	25.01
18	16	0	0.37	164	35.691	-0.625	22.63
19	16	0	0.28	246	34.1863	-3.375	23.24
20	16	1	0.48	209	34.7365	0.5	25.84
21	16	1	0.24	240	35.6333	0.375	23.06
22	18	1	0.27	237	34.4933	-2	23.91
23	18	1	0.3	230	34.9475	0	25.16
24	19	0	0.39	226	35.4188	-5.875	27.1
25	19	1	0.11	257	36.6886	-0.75	23.77
26	19	1	0.17	251	37.442	3	22.06
27	21	1	0.34	229	35.7784	-1.375	23.77
28	23	1	0.29	222	35.3584	-0.5	24.17
29	23	1	0.18	242	35.7937	-1.25	23.78
30	24	0	0.22	225	36.3498	-3.125	23.99
31	24	1	0.27	231	36.302	-1.5	24.7
32	24	0	0.31	235	35.4086	-4.5	25.75
33	25	1	0.18	265	35.6275	-3.75	21.98
34	25	0	0.47	220	35.2569	0.25	23.2
35	26	1	0.34	210	35.782	-3.75	25.81
36	26	1	0.15	266	37.1953	-6	27.62
37	27	1	0.16	238	35.8176	-0.5	24.16
38	27	1	0.19	276	35.2906	-4.5	26.07
39	27	0	0.42	211	34.0302	-0.75	24.95
40	28	0	0.39	221	34.6	-0.875	22.19
41	29	0	0.49	217	35.9	-6	25.95
42	29	1	0.43	218	35.5447	-4	25.24
43	30	0	0.43	210	36.9267	-1	23.48
44	30	0	0.31	230	35.8937	0.25	22.65
45	30	1	0.37	230	36.2933	-1.25	24.57
46	30	0	0.16	267	36.8071	3.375	20.72
47	30	1	0.27	255	36.5906	-2.625	24.28
48	31	0	0.29	244	36.5863	-5.75	26.54
49	31	0	0.42	218	35.6231	-5.25	25.01
50	32	0	0.35	229	35.6949	-5.75	25.01
51	32	0	0.41	211	35.1576	-2.5	24.47
52	32	0	0.3	247	35.3843	-5.875	27.09
53	32	0	0.29	240	35.3282	-2.625	23.88
54	33	1	0.16	247	35.8906	-4	26.04
55	33	0	0.36	242	36.1984	-6	26.42
56	33	1	0.26	225	35.8831	0	22.51
57	34	1	0.51	210	35.8329	-5.875	27.06
58	34	1	0.33	229	35.8875	1	22.72
59	35	0	0.52	219	35.3098	-5.875	25.62
60	36	0	0.46	232	36.4388	-5.625	26.11
61	36	1	0.34	249	36.1196	-1.75	25.02
62	36	1	0.26	266	35.622	-0.875	23.66
63	37	0	0.31	239	35.3522	-5.875	25.72
64	37	0	0.38	197	34.2039	-1	22.52
65	37	0	0.28	245	35.7067	-3.5	25
66	37	0	0.16	275	35.6337	-3.5	24.45
67	38	1	0.2	244	35.6675	-3.5	26.4
68	39	1	0.3	286	36.3675	-1	23.24
69	39	1	0.09	266	36.1514	-3.375	24.55
70	40	0	0.32	235	34.689	-4.25	23.6
71	40	0	0.37	215	36.9463	-1.75	24.22
72	40	1	0.18	235	36.8525	-3	23.89
73	40	0	0.52	207	34.0506	-2.875	24.48
74	41	1	0.4	239	35.7204	-1.875	24.45
75	41	0	0.26	246	36.8165	-0.25	22.55
76	41	0	0.28	255	35.0898	-1.25	23.54
77	41	0	0.31	233	35.498	-0.625	24.18
78	42	1	0.22	244	36.1506	0	24.08
79	43	0	0.32	217	35.8078	-1.125	23.93
80	43	0	0.23	267	35.8216	-0.5	24.73
81	44	0	0.22	268	36.4816	-3.5	24.8
82	44	0	0.26	228	35.0714	-2.5	24.17
83	45	0	0.24	242	34.6259	-0.5	23.45
84	45	1	0.2	274	35.3373	-3.375	24.1
85	46	0	0.23	245	35.3655	-0.375	22.19
86	46	1	0.18	264	35.631	-2.875	24.64
87	47	0	0.34	255	36.151	-1.25	23.92
88	49	1	0.23	262	36.1188	-3.375	26.34
89	49	0	0.13	255	39.191	-0.25	21.74
90	49	0	0.23	251	34.9267	-1.5	24.84
91	50	0	0.2	245	35.0298	0.5	23.28
92	50	1	0.24	247	34.6714	-2.625	24.28
93	50	1	0.2	248	36.2071	0.25	23
94	50	0	0.54	216	34.6384	-0.125	22.45
95	51	0	0.45	234	34.8812	-1.25	23.51
96	52	0	0.4	230	34.4914	-5.75	24.96
97	52	1	0.24	262	35.3337	-1.5	24.52
98	53	0	0.37	244	34.7259	0.625	23.09
99	53	0	0.38	232	37.1855	-0.875	23.93
100	53	0	0.41	222	35.8282	0.625	23.13
101	53	1	0.25	254	35.9984	1.125	23.03
102	55	1	0.29	212	35.8592	-1.25	24.12
103	57	0	0.27	258	34.4855	-0.125	24.02
104	57	0	0.43	220	35.0043	1.5	22.8
105	58	0	0.31	238	34.6929	0.25	22.57
106	58	1	0.43	225	34.1024	-5.5	26.81
107	59	1	0.42	256	35.8141	-0.875	24.13
108	60	0	0.26	251	35.8259	0.5	22.76
109	61	0	0.35	225	35.6886	-1.25	23.1
110	61	1	0.16	220	35.1145	0.75	23.14
111	62	0	0.36	233	34.2514	-5.75	25.04
112	62	1	0.16	248	36.1467	-0.5	23.11
113	63	0	0.31	233	36.8153	2.25	22.87
114	63	0	0.28	259	35.6086	1.5	24.25
115	63	0	0.49	241	35.1196	-0.5	23.43
116	64	0	0.46	203	34.329	0.75	22.56
117	64	1	0.45	246	34.16	0.5	20.91
118	64	0	0.16	242	36.2769	-1.75	24.21
119	64	1	0.31	252	36.3827	0.25	22.95
120	65	1	0.49	243	34.4545	-0.625	25.13
121	65	0	0.36	237	35.1729	-0.5	24.21
122	65	0	0.48	255	34.2255	0.25	21.53
123	66	0	0.57	195	33.7769	-3.125	25.08
124	66	0	0.32	224	34.2353	0	22.55
125	67	0	0.28	251	35.3231	0.125	23.46
126	67	1	0.28	241	36.5718	3.125	22.84
127	67	1	0.44	222	34.3235	-1.75	24.7
128	67	0	0.55	223	33.8412	-0.25	24.47
129	67	1	0.22	240	36.2467	-2.25	24.33
130	69	1	0.37	245	36.4733	2	23.29
131	72	0	0.32	199	34.6051	0	23.08
132	72	1	0.3	230	33.2408	2.25	23.03
133	73	1	0.31	244	35.2098	0.5	23.8
134	73	0	0.35	218	34.6455	0.125	21.73
135	74	1	0.32	198	34.7788	-0.5	25.05
136	77	1	0.5	217	34.962	0.875	23.53
137	79	1	0.46	261	34.1357	-0.25	24.18
138	79	0	0.34	230	34.9827	0.125	23.45
139	79	0	0.47	228	33.4969	0.375	22.52
140	79	0	0.27	235	34.4639	2.75	22.9
141	79	1	0.28	233	34.8243	0.5	23.04
142	79	1	0.17	265	35.6733	0.375	24.39
143	79	1	0.47	221	35.8953	-0.5	23.67
144	79	1	0.47	210	33.9902	1.25	22.36
